# Supplementary material for: Discovery of Novel Potential Aphid Repellents: Geranic Acid Esters Containing Substituted Aromatic Rings
Source: Molecules. 2022 Sep 13;27(18):5949. doi: 10.3390/molecules27185949 (PMC9502202; doi:10.3390/molecules27185949)
Supplement: Supplementary file 1 [file molecules-27-05949-s001.zip]

Archive with 1 entries (1 files):
- molecules-1904675-supplementary.pdf
